# Supplementary material for: Two distinct archaeal type IV pili structures formed by proteins with identical sequence
Source: Nat Commun. 2024 Jun 14;15:5049. doi: 10.1038/s41467-024-45062-z (PMC11178852; doi:10.1038/s41467-024-45062-z)
Supplement: Supplementary file 4 — Source data [file 41467_2024_45062_MOESM4_ESM.xlsx]

## Sheet: RT-qPCR-REY15A-MTSV
Ct value	Well	Fluor	Target	Content	Sample	Biological Set Name	Cq	Cq Mean	Cq Std. Dev
	A01	SYBR		Unkn			38.6478	38.6478	0		0119-1	REY15A-MTSV
	A02	SYBR		Unkn			37.0761	37.0761	0		0119-2
	A03	SYBR		Unkn			38.2367	38.2367	0		0119-3
	A04	SYBR		Unkn			38.357	38.357	0
	A05	SYBR		Unkn			37.3349	37.3349	0
	A06	SYBR		Unkn			37.3232	37.3232	0
	A07	SYBR		Unkn			39.1469	39.1469	0
	A08	SYBR		Unkn			36.821	36.821	0
	A09	SYBR		Unkn			38.0282	38.0282	0
	A10	SYBR		Unkn			24.6871	24.6871	0		16S-1	REY15A-MTSV
	A11	SYBR		Unkn			24.7016	24.7016	0		16S-2
	A12	SYBR		Unkn			25.1393	25.1393	0		16S-3
	B01	SYBR		Unkn			23.5708	23.5708	0		0181-1	REY15A-MTSV
	B02	SYBR		Unkn			23.6557	23.6557	0		0181-2
	B03	SYBR		Unkn			23.5202	23.5202	0		0181-3
	B04	SYBR		Unkn			23.4341	23.4341	0
	B05	SYBR		Unkn			23.2301	23.2301	0
	B06	SYBR		Unkn			23.2734	23.2734	0
	B07	SYBR		Unkn			23.1467	23.1467	0
	B08	SYBR		Unkn			23.1029	23.1029	0
	B09	SYBR		Unkn			23.092	23.092	0
	B10	SYBR		Unkn			25.9081	25.9081	0
	B11	SYBR		Unkn			25.8389	25.8389	0
	B12	SYBR		Unkn			25.9004	25.9004	0
	C01	SYBR		Unkn				0	0		1879-1	REY15A-MTSV
	C02	SYBR		Unkn				0	0		1879-2
	C03	SYBR		Unkn				0	0		1879-3
	C04	SYBR		Unkn				0	0
	C05	SYBR		Unkn				0	0
	C06	SYBR		Unkn				0	0
	C07	SYBR		Unkn				0	0
	C08	SYBR		Unkn				0	0
	C09	SYBR		Unkn				0	0
	C10	SYBR		Unkn			24.0826	24.0826	0
	C11	SYBR		Unkn			24.304	24.304	0
	C12	SYBR		Unkn			24.2199	24.2199	0
	D01	SYBR		Unkn			28.4014	28.4014	0		2519-1	REY15A-MTSV
	D02	SYBR		Unkn			28.1885	28.1885	0		2519-2
	D03	SYBR		Unkn			28.5691	28.5691	0		2519-3
	D04	SYBR		Unkn			29.3407	29.3407	0
	D05	SYBR		Unkn			29.6516	29.6516	0
	D06	SYBR		Unkn			29.4175	29.4175	0
	D07	SYBR		Unkn			28.5807	28.5807	0
	D08	SYBR		Unkn			28.4786	28.4786	0
	D09	SYBR		Unkn			28.6705	28.6705	0
	D10	SYBR		Unkn			22.0517	22.0517	0
	D11	SYBR		Unkn			21.9961	21.9961	0
	D12	SYBR		Unkn			22.1259	22.1259	0
	E01	SYBR		Unkn			31.4822	31.4822	0		0118-1	REY15A-MTSV
	E02	SYBR		Unkn			31.2385	31.2385	0		0118-2
	E03	SYBR		Unkn			30.9527	30.9527	0		0118-3
	E04	SYBR		Unkn			30.8873	30.8873	0
	E05	SYBR		Unkn			31.3725	31.3725	0
	E06	SYBR		Unkn			30.776	30.776	0
	E07	SYBR		Unkn			31.3969	31.3969	0
	E08	SYBR		Unkn			31.0651	31.0651	0
	E09	SYBR		Unkn			31.2458	31.2458	0
	E10	SYBR		Unkn			21.1254	21.1254	0
	E11	SYBR		Unkn			21.1538	21.1538	0
	E12	SYBR		Unkn			21.4228	21.4228	0
	F01	SYBR		Unkn			24.0726	24.0726	0		0180-1	REY15A-MTSV
	F02	SYBR		Unkn			24.0644	24.0644	0		0180-2
	F03	SYBR		Unkn			24.0412	24.0412	0		0180-3
	F04	SYBR		Unkn			23.4673	23.4673	0
	F05	SYBR		Unkn			23.2196	23.2196	0
	F06	SYBR		Unkn			23.1682	23.1682	0
	F07	SYBR		Unkn			23.2466	23.2466	0
	F08	SYBR		Unkn			23.2498	23.2498	0
	F09	SYBR		Unkn			23.3069	23.3069	0
	F10	SYBR		Unkn			21.9566	21.9566	0
	F11	SYBR		Unkn			21.8907	21.8907	0
	F12	SYBR		Unkn			22.3782	22.3782	0
	G01	SYBR		Unkn			26.0515	26.0515	0		1880-1	REY15A-MTSV
	G02	SYBR		Unkn			25.9397	25.9397	0		1880-2
	G03	SYBR		Unkn			25.9746	25.9746	0		1880-3
	G04	SYBR		Unkn			26.1758	26.1758	0
	G05	SYBR		Unkn			26.1324	26.1324	0
	G06	SYBR		Unkn			26.1286	26.1286	0
	G07	SYBR		Unkn			26.0712	26.0712	0
	G08	SYBR		Unkn			26.0896	26.0896	0
	G09	SYBR		Unkn			26.0466	26.0466	0
	G10	SYBR		Unkn				0	0
	G11	SYBR		Unkn				0	0
	G12	SYBR		Unkn				0	0
	H01	SYBR		Unkn			28.2876	28.2876	0		2520-1	REY15A-MTSV
	H02	SYBR		Unkn			28.2598	28.2598	0		2520-2
	H03	SYBR		Unkn			28.5032	28.5032	0		2520-3
	H04	SYBR		Unkn			29.151	29.151	0
	H05	SYBR		Unkn			29.4733	29.4733	0
	H06	SYBR		Unkn			29.2179	29.2179	0
	H07	SYBR		Unkn			28.2923	28.2923	0
	H08	SYBR		Unkn			28.5424	28.5424	0
	H09	SYBR		Unkn			28.3968	28.3968	0
	H10	SYBR		Unkn				0	0
	H11	SYBR		Unkn				0	0
	H12	SYBR		Unkn				0	0
Ct value
			REY15A-MTSV			E233S-MTSV			36C-MTSV
		1	2	3	4	5	6	7	8	9	10	11	12
0119	A	38.6478	37.0761	38.2367	38.357	37.3349	37.3232	37.1469	36.821	38.0282	24.6871	24.7016	25.1393	16S(REY15A-MTSV)
0181	B	23.5708	23.6557	23.5202	23.4341	23.2301	23.2734	23.1467	23.1029	23.092	25.9081	25.8389	25.9004	16S(E233S-MTSV)
1879	C	Sample loaded but no signal detected after 40 cycles									24.0826	24.304	24.2199	16S(Sis/pSeSD-MTSV)
2519	D	28.4014	28.1885	28.5691	29.3407	29.6516	29.4175	28.5807	28.4786	28.6705	22.0517	21.9961	22.1259	TBP(REY15A-MTSV)
0118	E	31.4822	31.2385	30.9527	30.8873	31.3725	30.776	31.3969	31.0651	31.2458	21.1254	21.1538	21.4228	TBP(E233S-MTSV)
0180	F	24.0726	24.0644	24.0412	23.4673	23.2196	23.1682	23.2466	23.2498	23.3069	21.9566	21.8907	22.3782	TBP(E233S-MTSV)
1880	G	26.0515	25.9397	25.9746	26.1758	26.1324	26.1286	26.0712	26.0896	26.0466	No sample loaded in the plate
2520	H	28.2876	28.2598	28.5032	29.151	29.4733	29.2179	28.2923	28.5424	28.3968
16S rRNA was used as the reference and tbp, a housekeeping gene encoding TATA-binding proteins, was used as the control.
	TBP-1	TBP-2	TBP-3	0119-1	0119-2	0119-3	0181-1	0181-2	0181-3	1879-1	1879-2	1879-3	2519-1	2519-2	2519-3	0118-1	0118-2	0118-3	0180-1	0180-2	0180-3	1880-1	1880-2	1880-3	2520-1	2520-2	2520-3
	6.9163	7.1602	6.54322	6.96267e-05	0.000206725	9.2512e-05	1.87905	1.76541	1.94531	0	0	0	0.06606	0.07642	0.05872	0.00781	0.00923	0.00564	1.32869	1.33793	1.3566	0.33681	0.36349	0.35601	0.0713	0.0728	0.06164
The transcription levels of tbp were defined as 1, and the relative expression levels of the ATPase and TadC genes were calculated based on the transcription level of tbp.
	TBP-1	TBP-2	TBP-3	0119-1	0119-2	0119-3	0181-1	0181-2	0181-3	1879-1	1879-2	1879-3	2519-1	2519-2	2519-3	0118-1	0118-2	0118-3	0180-1	0180-2	0180-3	1880-1	1880-2	1880-3	2520-1	2520-2	2520-3
	1.006	1.042	0.952	1.013e-05	3.008e-05	1.346e-05	0.273	0.257	0.283	0	0	0	0.0096	0.0111	0.0085	0.0011	0.0013	0.0008	0.193	0.195	0.197	0.049	0.053	0.052	0.01	0.011	0.009
				MTSV	MTSVY
				0119	0119
				1.013e-05	1.78e-05
				3.008e-05	4.32e-05
				1.346e-05	4.82e-05
				1	2
				0.273	0.43
				0.257	0.38
				0.283	0.45
				1	2
				0.193	0.444909
				0.195	0.45112
				0.197	0.45112

## Sheet: RT-qPCR-REY15A-MTSVY
Ct value	Well	Fluor	Target	Content	Sample	Biological Set Name	Cq	Cq Mean	Cq Std. Dev
	A01	SYBR		Unkn			37.9119	37.9119	0		0119-1	REY15A-MTSVY
	A02	SYBR		Unkn			36.6266	36.6266	0		0119-2
	A03	SYBR		Unkn			36.4728	36.4728	0		0119-3
	A04	SYBR		Unkn			38.3203	38.3203	0
	A05	SYBR		Unkn			37.0323	37.0323	0
	A06	SYBR		Unkn			37.2084	37.2084	0
	A07	SYBR		Unkn			39.4857	39.4857	0
	A08	SYBR		Unkn			36.6094	36.6094	0
	A09	SYBR		Unkn			36.552	36.552	0
	A10	SYBR		Unkn			24.7524	24.7524	0		16S-1	REY15A-MTSVY
	A11	SYBR		Unkn			24.5918	24.5918	0		16S-2
	A12	SYBR		Unkn			24.8435	24.8435	0		16S-3
	B01	SYBR		Unkn			23.3369	23.3369	0		0181-1	REY15A-MTSVY
	B02	SYBR		Unkn			23.5073	23.5073	0		0181-2
	B03	SYBR		Unkn			23.2911	23.2911	0		0181-3
	B04	SYBR		Unkn			23.0105	23.0105	0
	B05	SYBR		Unkn			23.1073	23.1073	0
	B06	SYBR		Unkn			23.056	23.056	0
	B07	SYBR		Unkn			23.2954	23.2954	0
	B08	SYBR		Unkn			23.4251	23.4251	0
	B09	SYBR		Unkn			23.1567	23.1567	0
	B10	SYBR		Unkn			24.4222	24.4222	0
	B11	SYBR		Unkn			24.4415	24.4415	0
	B12	SYBR		Unkn			24.6761	24.6761	0
	C01	SYBR		Unkn				0	0		1879-1	REY15A-MTSVY
	C02	SYBR		Unkn				0	0		1879-2
	C03	SYBR		Unkn				0	0		1879-3
	C04	SYBR		Unkn				0	0
	C05	SYBR		Unkn				0	0
	C06	SYBR		Unkn				0	0
	C07	SYBR		Unkn				0	0
	C08	SYBR		Unkn				0	0
	C09	SYBR		Unkn				0	0
	C10	SYBR		Unkn			24.2865	24.2865	0
	C11	SYBR		Unkn			24.4979	24.4979	0
	C12	SYBR		Unkn			24.6054	24.6054	0
	D01	SYBR		Unkn			28.2836	28.2836	0		2519-1	REY15A-MTSVY
	D02	SYBR		Unkn			28.3359	28.3359	0		2519-2
	D03	SYBR		Unkn			28.5956	28.5956	0		2519-3
	D04	SYBR		Unkn			28.0267	28.0267	0
	D05	SYBR		Unkn			28.201	28.201	0
	D06	SYBR		Unkn			28.2058	28.2058	0
	D07	SYBR		Unkn			28.2198	28.2198	0
	D08	SYBR		Unkn			28.2956	28.2956	0
	D09	SYBR		Unkn			28.4436	28.4436	0
	D10	SYBR		Unkn			22.1058	22.1058	0
	D11	SYBR		Unkn			22.0593	22.0593	0
	D12	SYBR		Unkn			22.228	22.228	0
	E01	SYBR		Unkn			31.4525	31.4525	0		0118-1	REY15A-MTSVY
	E02	SYBR		Unkn			32.0703	32.0703	0		0118-2
	E03	SYBR		Unkn			31.4837	31.4837	0		0118-3
	E04	SYBR		Unkn			31.8297	31.8297	0
	E05	SYBR		Unkn			31.6727	31.6727	0
	E06	SYBR		Unkn			31.2069	31.2069	0
	E07	SYBR		Unkn			31.665	31.665	0
	E08	SYBR		Unkn			32.0528	32.0528	0
	E09	SYBR		Unkn			31.5305	31.5305	0
	E10	SYBR		Unkn			21.5187	21.5187	0
	E11	SYBR		Unkn			21.5748	21.5748	0
	E12	SYBR		Unkn			21.5929	21.5929	0
	F01	SYBR		Unkn			23.2988	23.2988	0		0180-1	REY15A-MTSVY
	F02	SYBR		Unkn			23.2846	23.2846	0		0180-2
	F03	SYBR		Unkn			23.2843	23.2843	0		0180-3
	F04	SYBR		Unkn			23.2399	23.2399	0
	F05	SYBR		Unkn			23.2233	23.2233	0
	F06	SYBR		Unkn			23.1495	23.1495	0
	F07	SYBR		Unkn			23.1634	23.1634	0
	F08	SYBR		Unkn			23.2435	23.2435	0
	F09	SYBR		Unkn			23.238	23.238	0
	F10	SYBR		Unkn			22.275	22.275	0
	F11	SYBR		Unkn			22.0945	22.0945	0
	F12	SYBR		Unkn			22.3305	22.3305	0
	G01	SYBR		Unkn			26.4443	26.4443	0		1880-1	REY15A-MTSVY
	G02	SYBR		Unkn			26.3907	26.3907	0		1880-2
	G03	SYBR		Unkn			26.2893	26.2893	0		1880-3
	G04	SYBR		Unkn			25.7135	25.7135	0
	G05	SYBR		Unkn			25.7163	25.7163	0
	G06	SYBR		Unkn			25.5152	25.5152	0
	G07	SYBR		Unkn			26.0651	26.0651	0
	G08	SYBR		Unkn			26.0025	26.0025	0
	G09	SYBR		Unkn			26.2674	26.2674	0
	G10	SYBR		Unkn				0	0
	G11	SYBR		Unkn				0	0
	G12	SYBR		Unkn				0	0
	H01	SYBR		Unkn			28.8447	28.8447	0		2520-1	REY15A-MTSVY
	H02	SYBR		Unkn			28.3699	28.3699	0		2520-2
	H03	SYBR		Unkn			28.7321	28.7321	0		2520-3
	H04	SYBR		Unkn			28.2353	28.2353	0
	H05	SYBR		Unkn			28.436	28.436	0
	H06	SYBR		Unkn			28.081	28.081	0
	H07	SYBR		Unkn			28.0821	28.0821	0
	H08	SYBR		Unkn			28.4149	28.4149	0
	H09	SYBR		Unkn			28.3489	28.3489	0
	H10	SYBR		Unkn				0	0
	H11	SYBR		Unkn				0	0
	H12	SYBR		Unkn				0	0
Ct value
			REY15A-MTSVY			E233S-MTSVY			Sis/pSeSD-MTSVY
		1	2	3	4	5	6	7	8	9	10	11	12
0119	A	37.9119	36.6266	36.4728	38.3203	37.0323	37.2084	36.4857	36.6094	36.552	24.7524	24.5918	24.8435	16S(REY15A-MTSVY)
0181	B	23.3369	23.5073	23.2911	23.0105	23.1073	23.056	23.2954	23.4251	23.1567	24.4222	24.4415	24.6761	16S(E233S-MTSVY)
1879	C	Sample loaded but no signal detected after 40 cycles									24.2865	24.4979	24.6054	16S(Sis/pSeSD-MTSVY)
2519	D	28.2836	28.3359	28.5956	28.0267	28.201	28.2058	28.2198	28.2956	28.4436	22.1058	22.0593	22.228	TBP(REY15A-MTSVY)
0118	E	31.4525	32.0703	31.4837	31.8297	31.6727	31.2069	31.665	32.0528	31.5305	21.5187	21.5748	21.5929	TBP(E233S-MTSVY)
0180	F	23.2988	23.2846	23.2843	23.2399	23.2233	23.1495	23.1634	23.2435	23.238	22.275	22.0945	22.3305	TBP(E233S-MTSVY)
1880	G	26.4443	26.3907	26.2893	25.7135	25.7163	25.5152	26.0651	26.0025	26.2674	No sample loaded in the plate
2520	H	28.8447	28.3699	28.7321	28.2353	28.436	28.081	28.0821	28.4149	28.3489
16S rRNA was used as the reference and tbp, a housekeeping gene encoding TATA-binding proteins, was used as the control.
	TBP-1	TBP-2	TBP-3	0119-1	0119-2	0119-3	0181-1	0181-2	0181-3	1879-1	1879-2	1879-3	2519-1	2519-2	2519-3	0118-1	0118-2	0118-3	0180-1	0180-2	0180-3	1880-1	1880-2	1880-3	2520-1	2520-2	2520-3
	6.1475	6.36429	5.65685	0.000107752	0.000261663	0.000292353	2.62079	2.3294671729369116	2.71321	0	0	0	0.0853775	0.0818996	0.0683934	0.0094859	0.0061722	0.00929068	2.69447	2.73208	2.73208	0.30566	0.316439	0.339151	0.0579118	0.0802141	0.0625
The transcription levels of tbp were defined as 1, and the relative expression levels of the ATPase and TadC genes were calculated based on the transcription level of tbp.
	TBP-1	TBP-2	TBP-3	0119-1	0119-2	0119-3	0181-1	0181-2	0181-3	1879-1	1879-2	1879-3	2519-1	2519-2	2519-3	0118-1	0118-2	0118-3	0180-1	0180-2	0180-3	1880-1	1880-2	1880-3	2520-1	2520-2	2520-3
	1.02	1.05	0.93	1.78e-05	4.32e-05	4.82e-05	0.43	0.38	0.45	0	0	0	0.014	0.0135	0.0113	0.00156631	0.00101915	0.00153407	0.444909	0.45112	0.45112	0.0504705	0.0522503	0.0560005	0.00956237	0.0132449	0.01032

## Sheet: Two sample T-test
		MTSV	MTSVY				MTSV	MTSVY				MTSV	MTSVY				MTSV	MTSVY
		0119 (poor)	0119 (rich)				0181 (poor)	0181 (rich)				1879 (poor)	1879 (rich)				2519 (poor)	2519 (rich)
		1.013e-05	1.78e-05				0.273	0.43									0.0096	0.014
		3.008e-05	4.32e-05				0.257	0.38									0.0111	0.0135
		1.346e-05	4.82e-05				0.283	0.45									0.0085	0.0113
		MTSV	MTSVY				MTSV	MTSVY				MTSV	MTSVY				MTSV	MTSVY
		0118 (poor)	0118 (rich)				0180 (poor)	0180 (rich)				1880 (poor)	1880 (rich)				2520 (poor)	2520 (rich)
		0.0011	0.00156631				0.193	0.444909				0.049	0.0504705				0.01	0.00956237
		0.0013	0.00101915				0.195	0.45112				0.053	0.0522503				0.011	0.0132449
		0.0008	0.00153407				0.197	0.45112				0.052	0.0560005				0.009	0.01032

## Sheet: DNA gel
	PCR verification of the ATPase knockout strains using the Flanking primers.
	PCR verification of the ATPase knockout strains using the gene specific primers.
